# Supplementary material for: Inflammation-related Proteins Support Diagnosis of Inflammatory Bowel Disease and Are Modified by Exclusive Enteral Nutrition in Children With Crohn’s Disease, Especially of Ileal Phenotype
Source: Inflamm Bowel Dis. 2024 Jun 26;31(3):733–45. doi: 10.1093/ibd/izae107 (PMC11879199; doi:10.1093/ibd/izae107)
Supplement: izae107_suppl_Supplementary_Materials [file izae107_suppl_supplementary_materials.zip]

Archive with 9 entries (9 files):
- izae107_Supplementary_Figure_7.tiff
- izae107_Supplementary_Figure_8.tiff
- izae107_Supplementary_Table_1.docx
- izae107_Supplementary_Figure_1.tiff
- izae107_Supplementary_Figure_2.tiff
- izae107_Supplementary_Figure_3.tiff
- izae107_Supplementary_Figure_4.tiff
- izae107_Supplementary_Figure_5.tiff
- izae107_Supplementary_Figure_6.tiff
